# Supplementary material for: Mechanical Strain‐Programmed SDC1+ Sheath Fibroblasts Trigger CXCR4hi Neutrophil‐Mediated Enthesitis in Ankylosing Spondylitis
Source: Adv Sci (Weinh). 2026 Feb 4;13(21):e20617. doi: 10.1002/advs.202520617 (PMC13073239; doi:10.1002/advs.202520617)
Supplement: Supplementary file 2 — Supporting File 2: advs74230‐sup‐0002‐DataFile.xlsx. [file ADVS-13-e20617-s001.xlsx]

## Sheet: Fig1B
	Incidence Rate of Disease									Incidence Rate of Disease
	NTS									TS
DAY	0	3	6	9	12	15	18	21	24	0	3	6	9	12	15	18	21	24
	0	20	60	90	100	100	100	100	100	0	10	30	40	70	90	100	100	100
	Mean Arthritis Score										Mean Arthritis Score
	NTS										TS
DAY	0	3	6	9	12	15	18	21	24	27	0	3	6	9	12	15	18	21	24	27
	0.5	1.8	3.1	4.6	5.4	5.4	6.4	6.9	7.9	7.4	0	0	0.5	0.6	2.7	3.1	3.6	2.5	3.2	4.3
	0.5	1.3	1.9	3.7	4.8	6.3	6.8	6.9	6.8	7.4	0	0	0.7	1.2	0.7	0.6	1	1.3	1.4	2.7
	0	0	0.5	0.6	1.1	2	2.6	2.9	2.9	3.8	1.5	3.3	2.8	2.6	1.8	2.6	2.6	2.8	3.9	4.6
	0	1.4	1.6	2.8	4.4	4.9	5.9	6.4	6.3	6.8	0	0	0.7	1	2.3	2	2.6	3.1	3	2
	0	0.9	1.2	3.2	3.6	3.9	5.9	6.3	6.9	7.3	0.3	0.4	0.7	1.6	3.1	3.7	3.6	5.1	5.8	6.2
	0	1	2.9	4.2	6.1	6.7	7.2	6.8	7	7.1	0	0	1	1	0.5	1	1.5	1.5	1.8	1.8
	0	0	0.3	2.5	6.3	8.3	8.3	8.3	8.1	8.3	0	0	0	0	0	0	0.5	0.7	0.7	0.7
	0	0	0.9	2.2	3.9	4	4.6	4.8	5.6	5.6	0	0	0.1	0.4	0	0.9	1.4	1.4	1.9	1.9
	0	0	1	2.1	4.6	6.5	6.3	6.4	6.4	6.1	0	0	0	0.5	1	1.2	1.5	2.4	2.9	3
	0	0.2	0.7	1.9	2.2	4	5.5	5.5	5.6	5.6	0	0	0	0	1	0.5	0.7	0.7	1	1
	Mean Arthritis Score of Hind Paws										Mean Arthritis Score of Hind Paws
	NTS										TS
DAY	0	3	6	9	12	15	18	21	24	27	0	3	6	9	12	15	18	21	24	27
	0.5	1.8	2	3	4	4	4	4.5	4.5	3.9	0	0	0	0	0.7	1.1	1	0.5	1.1	1.7
	0.5	1.3	1.9	2.6	2.7	3.7	3.7	3.8	3.7	4	0	0	0.2	0.5	0	0	0	0	0	0.2
	0	0	0	0.1	0.1	1	1.6	1.8	1.8	2.3	0.5	2	1.5	1.3	0.5	1.5	1.5	1.6	1.7	1.8
	0	1	0.9	2	2.5	2.5	3.5	3.5	3.4	3.9	0	0	0.2	0	0	0.5	0.6	1	1	0.5
	0	0.9	0.7	2	1.5	1.8	2.7	2.9	3.4	4	0.3	0.4	0.7	0.6	0.3	1	1.3	1.7	2.2	2.7
	0	0.5	2.1	3.4	4.3	4.4	4.9	4.5	4.5	4.5	0	0	0	0	0	0	0	0	0	0
	0	0	0.1	1.7	3.9	4.9	4.9	4.9	4.9	4.9	0	0	0	0	0	0	0	0	0	0
	0	0	0.4	1.5	2.2	2.3	2.6	2.7	3	3	0	0	0	0.4	0	0	0	0	0	0
	0	0	1	1.5	2.6	3.5	3.5	3.6	3.6	3.3	0	0	0	0	0	0.2	0.2	0.3	0.5	0.5
	0	0.2	0.6	1.3	1.6	2.8	3.9	3.9	4.1	4.1	0	0	0	0	0.5	0.5	0.7	0.7	1	1
	Mean Arthritis Score of Front Paws										Mean Arthritis Score of Front Paws
	NTS										TS
DAY	0	3	6	9	12	15	18	21	24	27	0	3	6	9	12	15	18	21	24	27
	0	0	1.1	1.6	1.4	1.4	2.4	2.4	3.4	3.5	0	0	0.5	0.6	2	2	2.6	2	2.1	2.6
	0	0	0	1.1	2.1	2.6	3.1	3.1	3.1	3.4	0	0	0.5	0.7	0.7	0.6	1	1.3	1.4	2.5
	0	0	0.5	0.5	1	1	1	1.1	1.1	1.5	1	1.3	1.3	1.3	1.3	1.1	1.1	1.2	2.2	2.8
	0	0.4	0.7	0.8	1.9	2.4	2.4	2.9	2.9	2.9	0	0	0.5	1	2.3	1.5	2	2.1	2	1.5
	0	0	0.5	1.2	2.1	2.1	3.2	3.4	3.5	3.3	0	0	0	1	2.8	2.7	2.3	3.4	3.6	3.5
	0	0.5	0.8	0.8	1.8	2.3	2.3	2.3	2.5	2.6	0	0	1	1	0.5	1	1.5	1.5	1.8	1.8
	0	0	0.2	0.8	2.4	3.4	3.4	3.4	3.2	3.4	0	0	0	0	0	0	0.5	0.7	0.7	0.7
	0	0	0.5	0.7	1.7	1.7	2	2.1	2.6	2.6	0	0	0.1	0	0	0.9	1.4	1.4	1.9	1.9
	0	0	0	0.6	2	3	2.8	2.8	2.8	2.8	0	0	0	0.5	1	1	1.3	2.1	2.4	2.5
	0	0	0.1	0.6	0.6	1.2	1.6	1.6	1.5	1.5	0	0	0	0	0.5	0	0	0	0	0

## Sheet: Fig1C
H&E inflammatory infiltrate ratio				syndesmophyte volume
NTS	TS			NTS	TS
38.7259	8.0922			1.532	0.0367
24.9103	2.5088			0.547	0
33.0434	1.958			0.619	0
41.5833	0.3427			0.919	0.113
29.1614	4.5013			1.111	0.181
23.4856	5.7583			0.859	0.408

## Sheet: Fig1G
Fibroblast ratio
NTS	TS
11.48	44.49
12.39	33.82
11.71	34.04
7.39	37.4
13.26	42.82
10.32	45.52
Neutrophil ratio
NTS	TS
49.86	9.98
58.52	8.54
42.98	6.86
44.82	4.88
37.35	12.24
51.34	10.63

## Sheet: Fig2E
	DEGs of subclusters
	UP	DOWN
ERF	0	3
TSF	13	32
IF	0	1
SF	0	1
AF	1	0
TC	1	32
TF	0	25

## Sheet: Fig2H
SDC1+SF ratio
NTS	TS
28.21	7.67
32.21	11.95
34.8	3.44
27.92	8.46
26.85	4.86
29.59	6.09

## Sheet: Fig2I
SDC1+ SF ratio
BALB/c	UN	NTS	TS
4.18	2.58	31.3	17.23
8.91	1.06	18.49	11.67
5.34	0.53	51.66	3.27
1.64	6.48	41.72	11.96
2.69	4.37	53.73	20.09
0.86	7.28	30.47	10.47
5.31	8.41	31.11	7.57
3.86	3.45	39.42	10.53
2.57	3.81	36.52	9.64

## Sheet: Fig3F
Mean Intensity of SDC1
CTRL	AS
1	2.46
0.55	2.29
1.26	3.02
0.84	3.56
1.15	2.97
0.88	2.81

## Sheet: Fig3G
SDC1+Fibroblast ratio
CTRL	AS
4.9	34.46
11.27	37.68
2.5	22.99
8.96	32.75
4.87	27.61
4.16	32.64

## Sheet: Fig3H
CTRL		AS
NC	Strain	NC	Strain
11.8	12.4	17.3	31.1
12.4	15.4	16	31.5
15.4	12.5	22.4	35.4
13.2	13.3	15.3	28.5
10.5	11.7	19.4	29.5
11.2	16.4	24.6	32.5

## Sheet: Fig3I
	SDC1- Fibroblast						SDC1+ Fibroblast
SDC1	1	1.41	0.89	0.78	0.91	0.91	2.59	2.05	2.15	2.78	2.46	2.81
CXCL5	1	0.84	0.92	1.3	0.96	0.73	5.39	7.11	5.45	5.77	8.09	6.17
CXCL6	1	0.88	1.33	1.13	0.57	0.9	3.67	4	5.19	2.45	2.24	3.62
CXCL8	1.23	1.61	0.57	0.35	1.1	1.09	5.04	6.71	2.69	5.53	3.72	4.45
MMP3	1	0.86	0.97	1.1	0.99	1.08	2.99	3.06	2.62	3.13	3.34	3.26

[truncated: 41 more sheets: Fig3J, Fig3K, Fig4E, Fig4F, Fig4H, Fig4I, Fig4J, Fig4k, Fig5A, Fig5D, Fig5E, Fig5F, Fig5G, Fig6D, Fig6E, Fig6F, Fig6I, Fig6K, Fig6L, Fig7C …]
